# Supplementary material for: The Repetitive Cytoskeletal Protein H49 of Trypanosoma cruzi Is a Calpain-Like Protein Located at the Flagellum Attachment Zone
Source: PLoS One. 2011 Nov 11;6(11):e27634. doi: 10.1371/journal.pone.0027634 (PMC3214072; doi:10.1371/journal.pone.0027634)
Supplement: Table S1 — H49/calpain genes identified in the genome by tblastn. (XLS) [file pone.0027634.s008.xls]

## Sheet: TableS1
Table S1. H49/calpain genes identified in the genome by tblastn.
XM_	nt	locus tag	TcChr39	Protein id	XP_	aa	dom II (CysPc)	catalytic triad	dom III
797134	1269	Tc00.1047053445281.9	S	EAN 80781	802227	422	-	-	-
797463	1893	Tc00.1047053484311.10	S	EAN 81110	802556	631	-	-	-
798170	4148	Tc00.1047053510801.10	P	EAN 81817	803263	1382	-	-	-
799016*	5262	Tc00.1047053505985.9	P	EAN 82258	804109	1753	-	-	-
799896*	3828	Tc00.1047053511441.10	S	EAN 83138	804989	1275	657-930	GCN	941-1075
801211	4058	Tc00.1047053509013.10	S	EAN 84453	806304	1351	727-1000	AYN	1011-1137
804900	13716	Tc00.1047053506721.30	P	EAN 88142	809993	4571	10-302	CQN	4269-4395
							628-918	CQN
							3985-4258	GYN
809239	3499	Tc00.1047053511445.10	S	EAN 92481	814332	1165	579-852	GYN	863-989
* Calpain cysteine peptidase
