# Supplementary material for: The Repetitive Cytoskeletal Protein H49 of Trypanosoma cruzi Is a Calpain-Like Protein Located at the Flagellum Attachment Zone
Source: PLoS One. 2011 Nov 11;6(11):e27634. doi: 10.1371/journal.pone.0027634 (PMC3214072; doi:10.1371/journal.pone.0027634)
Supplement: Table S2 — Oligonucleotides used in cloning and RT-PCR experiments. (XLS) [file pone.0027634.s009.xls]

## Sheet: TableS2
Table S2. Oligonucleotides used in cloning and RT-PCR experiments.
	oligos (sense)		region	sequence	Template
1	Ca1	forward	CysPc	ATC GGA TCC GCA TGG CGG AGG AG	XM_799896
2	Ca2	reverse		GCC GAA TTC GCC AAG CCT GTC TG
3	H49calpex(1)	forward	H49 deg	CAT GGA TCC GCA TGG CCG AGG AT	XM_804900
4	H49calpex(1)	reverse		CAT GGA TCC GCA TGG CCG AGG AT
5	Tc1	forward	CysPc	GGC GGA GGA GTG GCC ACG T	XM_799896
6	Tc2	reverse		CGC CAG AAC TGT GCC GAC C
7	Calp520(1)	forward	H49 deg	GCG AGC AAG ATC AGT GCC CT	XM_804900
8	H49deg(1)	reverse		CGT GTC CAG CGG AAG GAT GTC
9	Tc3	forward	H49 conserved	GCG CGA CCC GAG ACG GAA GG	XM_799016
10	H49(2)	reverse		CGC TGT CGT CGT CGA GCG GC
Primers 1 to 4 were used for cloning. The bold letters indicate the BamHI or EcoRI sites.
Primers 5 to 10 were used in RT-PCR experiments (Figure S5).
